# Supplementary material for: Indirect Effects of Ebola Virus Disease Epidemics on Health Systems in the Democratic Republic of the Congo, Guinea, Sierra Leone and Liberia: A Scoping Review Supplemented with Expert Interviews
Source: Int J Environ Res Public Health. 2022 Oct 12;19(20):13113. doi: 10.3390/ijerph192013113 (PMC9602680; doi:10.3390/ijerph192013113)
Supplement: Supplementary file 1 [file ijerph-19-13113-s001.zip]

Archive with 2 entries (2 files):
- Supplemental_file S1_table overview EVD outbreaks.xls
- Supplemental_file_S2_table summarizing all information.xlsx
