# Supplementary material for: Indirect Effects of Ebola Virus Disease Epidemics on Health Systems in the Democratic Republic of the Congo, Guinea, Sierra Leone and Liberia: A Scoping Review Supplemented with Expert Interviews
Source: Int J Environ Res Public Health. 2022 Oct 12;19(20):13113. doi: 10.3390/ijerph192013113 (PMC9602680; doi:10.3390/ijerph192013113)
Supplement: Supplementary file 1 [file ijerph-19-13113-s001.zip › Supplemental_file S1_table overview EVD outbreaks.xls]

## Sheet: Feuil1
Table: Chronology of Ebola virus disease outbreaks, 1976-2022
N°	Year	Country	EVD	Cases	Deaths	Case fatality
1	2022	DRC	Zaire	5	5	1
2	2022	DRC	Zaire	11	6	0.55
3	2021	Guinea	Zaire	23	12	0.52
4	2021	DRC	Zaire	12	6	0.82
5	2020	DRC	Zaire	130	55	0.42
6	2018-2020	DRC	Zaire	3481	2299	66%
7	2018	DRC	Zaire	54	33	61%
8	2017	DRC	Zaire	8	4	50%
9	2015	Italy	Zaire	1	0	0%
10	2014-2016	Guinea	Zaire	3811*	2543*	67%
11	2014-2016	Liberia	Zaire	10675*	4809*	45%
12	2014-2016	Sierra Leone	Zaire	14124*	3956*	28%
13	2014	Mali	Zaire	8	6	75%
14	2014	Nigeria	Zaire	20	8	40%
15	2014	Senegal	Zaire	1	0	0%
16	2014	Spain	Zaire	1	0	0%
17	2014	UK	Zaire	1	0	0%
18	2014	USA	Zaire	4	1	25%
19	2014	DRC	Zaire	66	49	0.74
20	2012	Uganda	Sudan	7	4	57%
21	2012	Uganda	Sudan	24	17	71%
22	2012	DRC	Bundibugyo	57	29	51%
23	2011	Uganda	Sudan	1	1	100%
24	2008	DRC	Zaire	32	14	44%
25	2007	Uganda	Bundibugyo	149	37	25%
26	2007	DRC	Zaire	264	187	71%
27	2005	Congo	Zaire	12	10	83%
28	2004	Sudan	Sudan	17	7	41%
29	2003 (Nov-Dec)	Congo	Zaire	35	29	83%
30	2003 (Jan-Apr)	Congo	Zaire	143	128	90%
31	2001-2002	Congo	Zaire	59	44	75%
32	2001-2002	Gabon	Zaire	65	53	82%
33	2000	Uganda	Sudan	425	224	53%
34	1996	South Africa (ex-Gabon)	Zaire	1	1	100%
35	1996 (Jul-Dec)	Gabon	Zaire	60	45	75%
36	1996 (Jan-Apr)	Gabon	Zaire	31	21	68%
37	1995	DRC	Zaire	315	254	81%
38	1994	Côte d'Ivoire	Taï Forest	1	0	0%
39	1994	Gabon	Zaire	52	31	60%
40	1979	Sudan	Sudan	34	22	65%
41	1977	DRC	Zaire	1	1	100%
42	1976	Sudan	Sudan	284	151	53%
43	1976	DRC	Zaire	318	280	0.88
