# Supplementary material for: Indirect Effects of Ebola Virus Disease Epidemics on Health Systems in the Democratic Republic of the Congo, Guinea, Sierra Leone and Liberia: A Scoping Review Supplemented with Expert Interviews
Source: Int J Environ Res Public Health. 2022 Oct 12;19(20):13113. doi: 10.3390/ijerph192013113 (PMC9602680; doi:10.3390/ijerph192013113)
Supplement: Supplementary file 1 [file ijerph-19-13113-s001.zip › Supplemental_file_S2_table summarizing all information.xlsx]

## Sheet: Feuil1
Number	Authors-years	Type of article (original, point of view, review,…)	Country
				Haelth service delivery	Haelth workforce	Haelth information system	Financing	essential medicine	Leadership/governance
1	Ansumana et al, 2016	Original article	West Africa (Guinea, Liberia, Sierra Leone)	NE: 1) A 50% decrease in outpatient consultations and 54% in hospital admissions in Guinea (2013-2014); 2) Closure of 62% of health facilities, a 50% drop in deliveries and a 26% drop in child vaccination in Liberia; 3) Decrease in monthly service supply from 500 to 113 in Liberia; 4) Closure of establishments estimated at 4% in Sierra Leone, a 39% drop in children treated for malaria and a 23% d…	NE: 1) Reducing the number of workers
2	Byron Kiiza Yafesi Bitanihirwe, 2016	Commentary	West Africa (Guinea, Liberia, Sierra Leone)	NE: 1)Closure of healthcare establishments; 2) Community distrust of the health system. EP: 1) Suggestions made on the importance of setting up mental health services for the management of sequelae due to EVD
3	Bolkan.A et al, 2018	Original article	Sierra Leone	NE: 1) Closure of healthcare facilities; 2) 51% reduction in non-Ebola admissions to health care facilities; 3) 41% decrease in weekly median surgeries performed compared to the 20 weeks before the outbreak (admission), 4) Disruption of essential health programs; 5) Reduced use of health services; 6) The increase in the death rate from all causes.
4	camara.S et al, 2017	Original article	Guinea	NE: 1) Decrease in family planning use from a monthly average of 531 visits during the pre-Ebola period to 242 visits during the peak month of the Ebola outbreak (decline in 51%); 2) Decrease in antenatal care visits by 41% during EVD in Guinea; 3) Decline in deliveries in health facilities in Guinea; 4) A decrease in antimalarial consultations and surgical interventions; 5) A deterioration in th…					PE: 1) Partnerships have been established with service user groups (eg HIV Peer Network), nationally and internationally.
5	Cancedda et al, 2016	Original article	Sierra Leone	NE: 49.1% decrease in delivery rate in health facilities in Sierra Leone; 2) 60.5% reduction in malaria cases diagnosed and treated in health facilities in Sierra Leone. ​Accessibility; 3) The collapse in the use of basic health services.	PE: 1) Strengthening the capacities of health workers (clinicians, nurses, sages, etc.); 2) The training of community agents.
6	Clarke.A et al, 2019	Original article	Liberia	NE: 1) less than 70% of health facilities were open; 2) Low universal demand for health services due to fear and distrust of the health system; 3) A drop in vaccination coverage and immunity levels in the 3 most affected countries (Liberia, Sierra Leone and Guinea) Accessibility; 4) The increase in the dropout rate of immunization services in Liberia
7	Decroo.T et al, 2019	Editorial	Sierra Leone	NE: 1) A decrease in the supply and use of health services during the epidemic;	NE: 1) The shortage of medical and non-medical personnel			NE: 1) Out of stock of drugs
8	Delamou.A et al, 17	Original article	Guinea	NE: 1) Stopping preventive and emergency obstetric care programs and also vaccination care; 2) The decrease in maternal and child health indicators; 3) The decrease in institutional deliveries; 4) The decrease in prenatal consultations; 5) The significant reduction observed in immunization services (vaccination coverage) with the exception of polio vaccination coverage in children; 6) The cessati…	NE: 1) Abandonment of health facilities by health workers due to fear of contracting EVD during service delivery and dying.
9	Elston W.T et al, 2019	Original article	Sierra Leone	NE: 1) A lack of provision and a loss of confidence in health systems unable to meet the needs of patients; 2) The increase in the rate of morbidity and mortality among pregnant women; 3) The increase in the rate of morbidity and mortality among children.
10	Forrester J.D et al, 2014	Report	Liberia	NE 1) The abandonment of healthcare establishments by the medical and nursing staff. 2) The establishment of several community care centers	NE: 1) Absence of nursing staff in health facilities. PE: Training of local officials and health personnel on surveillance, infection prevention and control practices, and burial practices.			PE 1) The supply of ambulances and additional vans to the teams of the health committee
11	Ribacke K.J.B et al, 2016	Systematic Review	West Africa (Guinea, Liberia, Sierra Leone)	NE: 1) Decreased use of maternal health services; 2) Decline in caesarean sections and facility deliveries in guinea, liberia and sierra leone; 3) A change in the use of antenatal and postnatal care and family planning services; 4) A decline in the use of child health services, particularly with regard to immunization coverage; 5) Reduced use of HIV/AIDS and Malaria services; 6) Basis of the numb…
12	Kolie D et al, 2018	Original article	Guinea	NE: 1) Closing of many health facilities due to the lack of protective measures for health workers, the death of health workers linked to Ebola and the general fear of contracting the Ebola virus; 2) Malaria-related declines in maternal, pediatric visits: 3) attrition due to HIV/AIDS care were reported in Guinea and Sierra Leone; 4) a decrease in the total number of clinical visits, malaria tests…				NE: 1) The decrease in the supply of antimalarial treatments; 2) The significant decrease in the administration of oral antimalarials; 3) The increase in injectable antimalarial treatments 4) Prolonged stock-outs of rapid diagnostic tests in Gue´cke´dou during the epidemic
13	Lapão L.V.et al, 2015	Literature review and case study	Portuguese-speaking African countries	NE: 1) The closure of hospitals and health centers; 2) Increasing demand for health services (with patients); 3) The flight of patients from health services; 4) Fear among children and pregnant women to visit health facilities; 5) The organization of work affecting both the health and the daily life of health professionals in the affected countries; 6) Upheavals in pediatric activities; 7) Access…	NE: 1) Refusal to attend health facilities by health professionals due to fear of contracting EVD PE: 1) Training of a Guinean technician in the transport of infectious materials				PE: 1) The creation of strategic crisis centers generally located in establishments outside health establishments
14	Li et W et al, 2016	Report	Sierra Leone	NE: 1) Strong decrease in the rate of use of the health care system; 2) Decrease in reported measles vaccination coverage (from 99% in January 2014 to 76% in July 2014).					PE: 1) The conduct of a CAP led by the Ministry of Sierra Leone of Health and Sanitation and CDC in partnership with FOCUS 1000, a non-governmental organization based in Sierra Leone and other stakeholders to better understand research, healthcare practice and perceptions of the healthcare system in Sierra Leone in July 2015
15	Logan.G et al, 2014	Report	Liberia	NE:1) The closure of hospitals across the country
16	Lori J.R et al, 2015	Original article	Liberia	NE: 1) Low utilization of maternity services in facilities with a decrease in the number of deliveries to a minimum of 113 was observed in Liberia in the month of August 2014; 2) The refusal of patients to attend health establishments; 3) The increase in the rate of morbidity and mortality for pregnant women and newborns (babies)	NE: 1) Flight or departure of health workers due to fear of contracting EVD; 2) Reducing staff numbers in hospitals
17	Ly J et al, 2016	Original article	Liberia	NE: 1) Closure of basic health services; 2) Misappropriation of resources; 3) a 30% reduction in the likelihood of delivery in health facilities in Liberia; 4) Diminishing demand due to community fear; 5) The reduction in the rate of intra-hospital deliveries (70.4% before to 62.9%) in Liberia; 6) The 42% and 41% increase in HIV treatment dropouts in Guinea and Liberia; 7) The significant deterio…			NE: 1) Decommissioning of resources
18	Bebell L.M et al, 2017	Literature review	West Africa (Guinea, Liberia, Sierra Leone)	NE:1) The increase in the rate of morbidity among pregnant women; 2) The 86% increase in the maternal mortality rate; 3) The 80% increase in the rate of stillbirth or miscarriage 4) The increase of 20 live births; 5) The occurrence of fetal mortality; 6) The occurrence of neonatal mortality; 7) Birth defects
19	Magassouba A.S et al, 2020	Original article	Guinea	NE: 1) significant impact on well-established tuberculosis control programs (The drop in the tuberculosis notification rate from 120 to 100/100,000 inhabitants from 2011-2014 in Guinea), the significant drop in the number of tuberculosis cases, the increased morbidity and mortality related to tuberculosis in Guinea; 2) The decline observed in the use of health facilities by the population during …	PE: 1) The recruitment of 2950 additional health workers in Guinea 2)NE: 1) The lack or absence of health personnel during the epidemic
20	Masresha B.G et al, 2020	Original article	West Africa (Guinea, Liberia, Sierra Leone)	NE: 1) sharp decline of more than 25% in the monthly number of children vaccinated against measles in 2014 and 2015; 2) Closure of health facilities and operation for other health facilities at lower than usual capacity 3) The 30% and 25% decrease in the average monthly number of children vaccinated in 2014 and 2015 in Liberia; 4) The decrease in measles surveillance activity and performance indi…	NE: 1) Lack and absence of health personnel in health facilities.	NE: 1) Decreased capacity of the health system to detect, report and confirm cases
21	McQuilkin P.A.et al, 2017	Original article	Liberia	NE: 1) Paralysis of health care systems in affected countries, leading to even higher mortality and morbidity; 2) Inaccessibility to basic health care in Liberia (all public hospitals were closed or functioning to a very limited capacity, which made access to health care particularly difficult); 3) prenatal care and obstetric care were extremely difficult to access during the epidemic; 4) The clo…
22	Perosky J.E. et al, 2019	Communication	Liberia	NE: 1) inaccessibility to maternal health; 2) All indicators examined decreased during the EVD outbreak; 3) Increased fear of contracting the disease and distrust of the health system 3) The reduction in the number of pregnant women present in maternity waiting homes; 4) The reduction in the number of prenatal visits; 5) The reduction in the occurrence of childbirth; 6) The reduction in the numbe…	NE: 1) The departure and absence of clinicians/professionals from health facilities for fear of contracting the disease
23	Plucinski M.M.et al, 2016	Original article	Guinea	NE: 1) Substantial reductions in all-cause outpatient visits (by 23,103 [11%] of 214,899), fever cases (by 20,249 [15%] of 131,330), and patients treated orally ( out of 22,655 [24%] out of 94,785) and injectable (out of 5219 [30%] out of 17,684) antimalarial drugs in health facilities; 2) Decline in attendance at health facilities; 3) The closure of health establishments; 3) The decrease in pren…	NE: 1) Absence of staff in health facilities
24	Quaglio.G. et al, accepted 2019	Original article	Sierra Leone	NE: 1) Overall decrease in the use of health services, including reproductive, maternity and child health services; 2) Decreasing public confidence in the national health system in Sierra Leone; 3) Fear and distrust of using health services by the population; 4) The 18% decrease in the number of prenatal consultations at the start of the epidemic in Sierra Leone; 5) The 11% decrease in the number…	NE: 1) The reduction or decrease in the number/number of health personnel in health facilities; 2) The departure of many expatriate health personnel from Sierra Leone PE: 1) The regular turnover health facility staff			PE: 1) The availability of means of transport such as motorcycles and ambulances in health facilities to transport patients	PE: The establishment of some strategies at the community level such as the regular rotation of health facility staff, which strengthened teamwork and effective leadership based in community health centers; The collaboration between the Ministry of Health and Sanitation (MoHS) of Sierra Leone and UNICEF in the revamping and strengthening of the RS (Referral System) (+)"
25	Ribacke.K.J.B.et al, 2016	Original article	Sierra Leone	NE: 1) The closure of health facilities in Sierra Leone; 2) A 20% reduction in deliveries and caesarean sections in health establishments (hospitals); 3) The considerable and significant reduction in activities in health establishments 4) The refusal to present themselves or the absence of patients in health establishments 5) The significant drop in general admissions and major surgeries; 6) The …	NE: 1) Overwork of health personnel; 2) The departure of health personnel from facilities due to fear of contracting EVD.
26	Shoman.H.et al, 2017	Systematic Review	West Africa (Guinea, Liberia, Sierra Leone)	NE: 1) The increase in the high number of comorbidities and deaths due to malaria; 2) The increase in the rate of teenage pregnancies due to the closure of schools; 3) The decrease in deliveries in health establishments; 4) The increase in the rate of maternal mortality; 5) Fear of patients to attend health facilities due to distrust of health personnel; 6) The conflicts between modern medicine a…	NE: 1) Shortage of health personnel; 2) Decreasing availability of human and physical resources for health; 3) The departure or flight of health personnel from their workplace (health facilities) due to fear of contracting EVD; 4) The increase in the work load or burden for health personnel 5) Community stigma and rejection of healthcare workers, while expert says Ebola had negative psychological…	EP: 1) Reinforcement of surveillance by UNMEER 2) Reinforcement of information gathering and surveillance, with the establishment of a new IPC unit and a disaster preparedness unit in Sierra Leone	PE: A WHO report revealed that following the outbreak, the international community and the governments of the three countries have allocated additional financial support for medical supplies, human resources, beds, laboratory capacity, contact tracing, safe burials and increased transportation services. EP: 1) An expert explained that this epidemic has led to an influx of funds for the strengthen…		PE: 1) The establishment of the United Nations Mission for Ebola Emergencies and Response (UNMEER) agency by the United Nations and the Security Council; 2) Development by the Sierra Leone Ministry of Health of IPC training protocols, assessment programs and quality assurance measures; 3) The establishment of a Presidential Advisory Committee to ensure that capacity and resources were available i…
27	Siekmans.K.et al, 2017	Original article	Liberia	NE: 1) The major disruption observed in delivery services and child health services The closure of health facilities 2) The shortage of stocks in the facilities; 3) Decreasing service delivery; 4) The decrease in cases treated at the height of the epidemic, from 50 to 28% of registered cases due to the lack of drugs and the fear of contracting EVD; 5) The closure of health facilities in Liberia; …	NE: 1) The departure or flight of staff from their workplace (health facility) due to fear of contracting EVD
28	Sochas.L.et al, 2017	Original article	Sierra Leone	NE: 1) The decline in antenatal care coverage due to the Ebola epidemic, with an estimated decrease of 22% in Sierra Leone; 2) Declining use of family planning, delivery and postnatal care services in facilities; 3) Declining use of health care services; 4) Declining coverage of malaria services among pregnant women.
29	Tambo.E.et al, 2015	Review	african countries	NE: 1) Disruption of other aspects of the HIV response, such as the delivery of antiretroviral drugs to PLHIV
30	Theuring.S. et al, 2018	Original article	Sierra Leone	NE: 1) The compromise of obstetric care services in Sierra Leone; 2) The reduction of activities in health establishments; 3) The closure of health establishments; 4) The 80% decrease in deliveries in health facilities in Sierra Leone in 2014; 5) The fear and distrust of the population and especially pregnant women towards establishments during EVD in Sierra Leone	NE: 1) Shortage of health personnel
31	Thiam.S.et al, 2015	Original article	Guinea	NE: 1) The drastic drop in the number of consultations; 2) Reduction of vaccination coverage; 3) The increase in the number of home births; 4) The increase in cases of malaria among children and pregnant women; 5) Delays in notification.		NE: 1) Delays in notifications
32	Wagenaar.B.H.et al, 2018	Original article	Liberia	NE: 1) The incredible disruption in the continued provision of public sector primary health care in Sierra Leone, Guinea and Liberia; 2) The decrease in maternal and child health (MCH) indicators, malaria treatment, HIV testing, and tuberculosis diagnosis during the EVD epidemic; 3) The 67.3% drop in measles vaccinations in Liberia; 4) The reduction of 61.4% of the treatment of malaria with the a…
33	Walker.P.G.T.et al, 2015	Original article	West Africa (Guinea, Liberia, Sierra Leone)	NE: 1) The closure of health establishments; 2) The drop in outpatient attendance by up to 10%; 3) The interruption of the distribution of mosquito nets impregnated with insecticide; 4) Increase in untreated malaria cases by 45% in Guinea, 88% in Sierra Leone and 140% in Liberia in 2014; 5) The increase in the mortality rate due to malaria (35% in Guinea, 50% in Sierra Leone and 62% in Liberia)
34	Wilhelm. J.A.et al, 2019	Literature review and meta-analysis	West Africa (Guinea, Liberia, Sierra Leone)	NE: EN: 1) Disruption in the delivery of health care services; 2) Declining use of health care services; 3) The increase in the death rate due to malnutrition; 4) The closure of health establishments; 5) Decline in deliveries in health facilities 6) Disruption observed in malaria services during EVD; 7) The increase in child malnutrition 8) The decrease in prenatal visits in Guinea; 9) The declin…
35	Yerger.P.et al 2020	Literature review	West Africa (Guinea, Liberia, Sierra Leone)	NE: 1) Disruption of maternal health services; 2) Reduction of prenatal care, postnatal care and childbirth in health facilities; 3) The 34% increase in the maternal mortality rate in health facilities in Sierra Leone; 4) Public fear and distrust of health care services; 5) The closure of health establishments; 6) The increase in the demand for caesareans in the public sector.	NE: 1) Health workers quit work PE: 1) Health workers move to EVD treatment centers
36	Bemah.J.et al, 2019	Original article	Liberia	NE: Community mistrust of health workers and health care services available in health facilities PE: The establishment of a national Rapid Response Team (RRT) to provide support to counties during major public health events. Accessibility					PE: 1) The creation of a National Rapid Response Team (RRT) to provide support to counties during major public health events; The collaboration between the Liberian Ministry of Health with the various organizations (WHO (WHO /MOH), the International Organization for Migration (IOM), Médecins Sans Frontières (MSF) Belgium, United States of America Department of Defense (US DoD), International Medi…
37	Evans.D.K.et al, 2015	Correspondence	West Africa (Guinea, Liberia, Sierra Leone)	NE: 1) The increase in the infant mortality rate; 2) The increase in the maternal mortality rate
38	Jones.S.et al, 2017	Original article	Sierra Leone	NE: 1) The decrease in the provision of care due to the fear of contracting EVD by staff in Sierra Leone; 2) The increase in the rate of morbidity and mortality due to the overload of the health system in the management of patients with EVD; 3) Reduction in the number of women having access to health facilities; 4) A 20% reduction in deliveries and caesareans in health facilities in Sierra Leone;…	NE: 1) Reducing the number of staff in health establishments				PE: The signing of new partnership contracts between the various non-governmental organizations (+) The arrival of NGOs to support the response and health establishments in Sierra Leone (+)
39	Raven.J.et al, 2018	Original article	Sierra Leone	PE; The abandonment of work by some health workers due to fear of contracting EVD in health institution	NE: 1) Insufficient health workforce; 2) The abandonment of work by some health workers due to fear of contracting EVD in health institutions; 3) The decrease in the basic income of health personnel; 4) Increased work stress for health personnel; 5) Insufficient number of PE health personnel: 1) Organization of training and workshops for health personnel. EN: 1) The stigmatization of health worke…
40	Hanefeld.J.et al, 2017	Original article	West Africa (Guinea, Liberia, Sierra Leone)	NE: 1) The closure of health establishments
41	Njuguna.C.et al, 2019	Original article	Sierra Leone	NE: 1) The closure of health facilities thus interfering with the collection and transmission of surveillance data; 2) The increase in the maternal mortality rate		NE: 1) The closure of health facilities thus interfering with the collection and transmission of surveillance data 2) EP: 1) The need for the revitalization and strengthening of the surveillance system (IDRS) in Sierra Leone"
42	Tiffany.A.et al, 2016	Original article	Guinea	NE: 1) Suspension of malaria screening; 2) Community fear of attending health facilities due to EVD
43	Kodish.S.R.et al, 2019	Original article	Guinea et Sierra Léone	EN: 1) Reduced access to the use of the health system; 2) poor care for infants and young children ; 3) the difficulties of food practices.
44	Onyeonoro.U.U. et al, 2015	Report	Nigeria	EN: 1) Increase in household and community hygiene practices and change in social interaction between affected people and the community; 2) Promotion of hand hygiene practices
45	Ameme.D.K.et al, 2016	Original article	Ghana		PE:1) Capacity building or training of frontline health workers in the Greater Accra Region of Ghana to increase their capacity for surveillance and outbreak response.
46	Belfroid.E.et al, 2018	Original article	West Africa (Guinea, Liberia, Sierra Leone)		PE: 1) The increase in the number of health personnel
47	Jones.S.et al, 2020	Original article	Sierra Leone		NE: 1) Increased workload for health personnel
48	Marston.B.J.et al, 2017	Original article	West Africa (Guinea, Liberia, Sierra Leone)		PE: 1) Capacity building and training of health personnel (epidemiologists, surveillance personnel) in West Africa	EP: 1) Improved national laboratory infrastructure 2) Improved surveillance for EVD and other epidemic-prone diseases			PE: 1) The establishment in July 2014 of an IMS by the Liberian Ministry of Health with the support of the United States Centers for Disease Control and Prevention (CDC), the World Health Organization (WHO and other partners; 2) The establishment of the emergency response structure by the Ministry of Health and Sanitation; 3) The launch of community surveillance of diseases with epidemic potentia…
49	McPake.B.et al, 2019	Original article	West Africa (Guinea, Liberia, Sierra Leone)		NE:1) The health workforce shortage; 2) The poor distribution of health personnel in West Africa; 3) The abandonment of work pasotes by health personnel.
50	Ngatu.N.R.et al, 2016	Literature review	Sub-Saharan Africa	PE: 1) Strengthening the health care system in general; 2) Improving safety at work in medical environments in countries at risk.	PE: 1) Training of health workers; NE: Shortage of 7.2 million health workers or care providers in Sub-Saharan Africa
51	De Pas.R.V.et al, 2019	Original article	Guinea		PE: 1) Recruitment of staff at district level, creating a new “mix” of staff by ANSS, NGOs and other international organizations in Guinea				PE: 1) The creation of the first UN mission for a public health emergency; 2) The establishment of a plan to revitalize or strengthen the health system and the workforce (Personnel of health) by the Guinean government
52	Oza.S.et al, 2019	Original article	Sierra Leone		PE: 1) Training of clinicians on the use of the PHR system	PE: 1) Implementation of HISs (Health Information System) in Sierra Leone; 2) Implementation of EHRs (Electronic Health Records) in Sierra Leone; 3) The establishment and use of the PHRs (Paper Helath Records) system in Sierra Leone
53	Barker M et al, 2020	Original article	Liberia		PE: 1) Training of community-based surveillance teams				PE: Collaboration between NGOs and governments for the training of community-based surveillance (CE) teams
54	Oleribe O.O. et al, 2015	Commentary	Nigeria	NE: 1) Mortality was due to malaria, measles and other easily preventable communicable diseases was observed in women and children; PE: 1) Improving the conditions of port health services and better personal hygiene.	PE: 1) Awareness training for health personnel in private establishments		NE: 1) De-allocating funds earmarked for other health initiatives in the EVD response		PE: 1) The improvement of the conditions of the port health services and better personal hygiene The involvement of the main stakeholders (+) The supply of protective equipment (PPE) to the health personnel of private hospital establishments by the Nigerian government (+) The decision of the Nigerian Federal Ministry of Health and all stakeholders to use the EOC in the response to EVD (+)
55	Standley et Al.2020	Original article	Guinea		PE: 1) Field Epidemiology Training (FETP) trains individuals to conduct field investigations and collect, manage, analyze and share monitoring data to facilitate science-based decision-making"
56	Kanu.H.et al, 2019	Literature review	Sierra Leone		PE: 1) Training of IPC staff				PE: The establishment by the Sierra Leonean Ministry of Health and international partners of a national infection prevention strategy and control program to reduce the transmission of Ebola in health facilities and strengthen the safety of quality care ( +); The creation and implementation of a national program to provide leadership and coordination of IPC activities throughout the health system …
57	Gostin.L.O.et al, 2015	Public Note	West Africa (Guinea, Liberia, Sierra Leone)		PE: 1) Training of health workers NE: 1) Absence of health workers from facilities due to fear of contracting EVD
58	Nsubuga.P. et al, 2021	Original article	Ouganda		PE: 1) Training of health workers				PE: 1) The purchase of vehicles to support the transport of samples from the districts to the national reference laboratory
59	Nyarko.Y. et al, 2015	Original article	Ghana		NE: 1) Abandonment and absence of health workers in facilities and services
60	Okware.S. et al, 2015	Original article	Ouganda		PE: 1) The formation of a mobile team or a burial team FR: 1) The shortage of health workers
61	Moll.R.et al 2016	Original article	West Africa (Guinea, Liberia, Sierra Leone)	PE: 1) Capacity building of existing laboratories to perform microbiological and serological tests for all common diseases.					PE: 1) The collaboration between England (UK) and Sierra Leone in rebuilding the country's health infrastructure to ensure the design and development of an effective public health system for its people
62	Durski.K.N.et al, 2020	Original article	West Africa (Guinea, Liberia, Sierra Leone)			PE: 1) The implementation and use of the Design Thinking model to develop a data collection and reporting system, which contains all laboratory data in West Africa (Guinea, Liberia and Sierra Leone)
63	Fähnrich.C.et al, 2015	Perspective	West Africa (Guinea, Liberia, Sierra Leone)			PE: 1) The development of surveillance and of the Epidemic Response Management System (SORMAS) to improve the effectiveness and timeliness of these measures
64	Furuse.Y.et al, 2017	Original article	Liberia			NE: 1) Malfunctioning surveillance and reporting systems during the outbreak
65	Heymann D.L.et al, 1999	Point of view	DR Congo			PE: 1) The outbreak has prompted the need for global disease surveillance and control, for better international preparedness to be provided in the event of similar outbreaks, and to meet the needs of the press by providing information reliable "
66	Joseph Wu.T.S.et al, 2018	Original article	Malawi			PE: 1) Strengthening the public health surveillance system for an early response in West Africa.
67	Oza.S.et al, 2017	Original article	Sierra Leone			NE: 1) Compromise of data collection system in West Africa due to EVD; EP: 1) Development of the OpenMRS-Ebola platform, a standalone and modular EHR system with a tablet application for infectious diseases; 2) The collaboration between Médecins Sans Frontières (MSF) and Google Inc to develop and deploy Project Buendia, a basic tablet-based EHR They also developed robust hardware, including a wat…			PE 1) The collaboration between Médecins Sans Frontières (MSF) and Google Inc to develop and deploy Project Buendia, a basic tablet-based EHRs (Electronic Health Records) in Sierra Leone; 2) The collaboration between VecnaCares and IRC to build an EHR with CliniPAK in Sierra Leone; 3) The development of the OpenMRS-Ebola platform, a standalone and modular EHR system with a tablet application for …
68	Pore.M.et al. 2017	Original article	West Africa (Guinea, Liberia, Sierra Leone)			PE:The development of new platforms such as Ebola GeoNode and The World Health Organization Data Coordination Platform (WHO DCP) (the data coordination platform of the world health organization) to manage data between the different national partners in West Africa (+) EP: 1) The deployment digital data management tools in Guinea, Sierra Leone and Liberia 2) Implementation and use of APIs (Applica…
69	Dhillon et Al.2015	Commentary	West Africa (Guinea, Liberia, Sierra Leone)				PE: 1) In April 2015, the World Bank announced $650 million to help Guinea, Liberia and Sierra Leone recover from the Ebola outbreak, including strengthening their health
70	Naimoli J.F.et al, 2017	Original article	All country			PE: 1) The activation of the existing national polio surveillance system in Nigeria	PE: 1) The triggering of an appeal for an international fund for health systems to face emergencies "		PE: 1) The emergence of four global commissions to strengthen national health systems as part of a broad agenda to improve global health preparedness and response to future infectious disease threats
71	McMahon.S.A.et al, 2017	Original article	Sierra Leone					PE: 1) The supply of new drugs in the different clinics in Sierra Leone
72	Standley.J.C.et al, 2019	Perspective	Guinea						PE: Creation of a national reference system for specimens
73	Kirsch T.D et al, accepted 2016	Original article	Liberia						PE: 1) The emergence of community leadership in efforts to control the evolution of beliefs and practices within the population; 2) The creation in Monrovia of a distinct and specific IMS (Incident Management System) and emergency operations center to deal with the urban epidemic
74	Kamara.S.et al, 2017	Original article	Sierra Leone	NE: The closure of the psychiatric hospital in Sierra Leone	NE: Dropout and absenteeism of health workers from workplaces/health facilities; PE: Training of nurses in mental health services by WHO and other partners				PE: Building service through leadership and strong partnerships The Sierra Leonean government's proposal to create new decentralized mental health units across the country's 11 districts; . Training of mental health nurses by WHO and other partners
75	Eskindir Loha Shumbullo et al, 2020	Report	West Africa (Guinea, Liberia, Sierra Leone)	NE: 1. Reduced use of maternal and child health care services in Sierra Leone; 2. 50% reduction in HIV and TB services in Guinea; 3. Closure of services 4. Reduced use of immunization services with projected measles deaths estimated at 2,000 and 16,000 5. Reduced use of health services was seen in Liberia and Sierra Leone 6. 18% reduction in service delivery in Liberia, Guinea and Sierra Leone 7.…	NE 1) a limitation of limited ability to monitor other services. 2) Discontinuation of employment by health workers due to perception and regarding hazard pay or other conditions.
76	Alimou Barry et al, 2015	Report	Guinea	NE: 1. The median number of consultations decreased in a statistically significant way between Quarter 1 and Quarter 5 in hospitals (−31%) and health centers (−6%) in Guinea; 2. The results suggest that the median number of new and continuing contraceptive users modern increased in health centers and decreased in hospitals between the quarters that went from October 1 to December 31, 2013 and fro…				NE: 1. Stock-outs of common medicines remained a constant concern.
77	Ly et Salim, 2016	Studies dissertation	Guinea	NE: 1. The substantial increase in the death rate from other diseases such as malaria, HIV/AIDS and tuberculosis in Guinea.	PE: Capacity building of health personnel to deal with epidemics in Guinea.	PE: Improving infection control capacities, humanitarian logistics and disease surveillance capacities in Guinea.	NE: 1. At the onset of EVD in Guinea, the response was funded with funds previously earmarked for other development programs.	PE: The MVE has made it possible to strengthen this pillar, in particular by providing lots of logistics and transport equipment, virology laboratories with PCR (Polymenase Chain Reaction) capacity and numerous equipment for monitoring and caring for patients (ibid.) in Guinea."
78	Minestère de la Santé et OMS, 2018	Report	DR Congo	PE: 1. Free health care in health zones affected by EVD in Equateur/DRC;					PE: 1. Free health care in health zones affected by EVD in Equateur/DRC;
79	Christophe Paquet et Clémence Vergne, 2014	Report	Sub-Saharan Africa	NE: 1. Insofar as the Ebola epidemic profoundly destabilizes the functioning of the health services of the affected countries, it is also responsible for a significant indirect health impact, even if this is difficult to quantify. In Liberia, Sierra Leone and to a lesser extent in Guinea, patients with common pathologies such as malaria, diarrhea or respiratory infections can no longer be properl…
80	ACAPS, 2015	Information document	Guinea	NE: 1. Lack of measures to detect potential disease outbreaks; 2. Interruption of immunization campaigns; 3. Decline in vaccination rates in the three countries; 4. The decrease in the services provided in the health facilities; 5. A significant increase in morbidity and mortality related to preventable and curable diseases; 6. The closure of 94 health establishments in Coyah, Matou, Beyla, Lola,…		NE: 1. Monthly data collection and analysis as well as semi-annual and annual monitoring were hampered; 2. In Lola prefecture, routine monitoring activities were carried out from January to June 2014, but were interrupted from July to December"	NE: 1. Resources earmarked for TB control have been used to curb Ebola virus disease; 2. Some donor funds earmarked for the health sector have been redirected to disease control programs Ebola virus"
81	Groupe d'étude sur le congo (GEC),2020	Report	DR Congo	NE: 1. The reduction in health care which has led to the increase in the number of preventable deaths from malaria, tuberculosis and HIV / AIDS
82	OXFAM, 2015	Information document	West Africa (Guinea, Liberia, Sierra Leone)	NE: Vaccination programs, for example, have been suspended, leaving a million children vulnerable to measles in the countries where it is most prevalent.
83	J.W.T. Elston et al, 2015	Original article	Sierra Leone	NE:1). Stopping or breaking vaccination activities in children; 2). Reduced use of health facilities; 3). Marked reductions were also noted in hospital attendance and admissions during the outbreak; 4). Reducing the number of women admitted during labour, urgent pediatric hospitalizations, including children hospitalized for malaria, and outpatient visits; 5). Reduced attendance of children under…	NE:1). The diversion of human resources to the response to Ebola,	NE 1). Deterioration of basic communication systems in both districts compared to before the outbreak and this was observed in Koinadugu district		NE 1). Stock-outs of anti-HIV drugs have been a particular problem in Moyamba.
84	J.W.T. Elston et al, 2017	Original article	West Africa (Guinea, Liberia, Sierra Leone)	NE: 1). Access to health care services was compromised; 2). The 80% reduction in maternal delivery care in Liberia, Sierra Leone and Guinea; 3). The national reduction of 40 % of admissions for malaria in children under 5 years e; 4).Reduction of vaccination coverage; 5).Increase in morbidity and mortality; 6).Reduction in life expectancy 6) Closure of health facilities 7) Reduction of malaria co…		NE 1). Dysfunctional health system communication systems (telephones and radios) during the outbreak; 2). Already limited surveillance and information systems have been focused on Ebola diverting attention to other endemic diseases		NE 1). Suspension and disruption of drug supply
85	MSF, 2015	Report	West Africa (Guinea, Liberia, Sierra Leone)		NE: 1. The secondment of human resources from other MSF emergency projects to fight the Ebola virus disease
86	REARDON.S, 2015	Public Note	Sierra Leone	NE: the hospital is still not functioning at a normal level
